# Supplementary material for: High-Throughput Sequencing Methods for the Detection of Two Strawberry Viruses in Post-Entry Quarantine
Source: Viruses. 2024 Sep 30;16(10):1550. doi: 10.3390/v16101550 (PMC11512301; doi:10.3390/v16101550)
Supplement: Supplementary file 1 [file viruses-16-01550-s001.zip]

Archive with 1 entries (1 files):
- viruses-3123471-supplementary.xlsx
