# Supplementary material for: High-Throughput Sequencing Methods for the Detection of Two Strawberry Viruses in Post-Entry Quarantine
Source: Viruses. 2024 Sep 30;16(10):1550. doi: 10.3390/v16101550 (PMC11512301; doi:10.3390/v16101550)
Supplement: Supplementary file 1 [file viruses-16-01550-s001.zip › viruses-3123471-supplementary.xlsx]

## Sheet: S1
Table S1: Primers used in this study
Organism	Assay	Name	Sequence	Amplicon Length	Final primer concentration	Reference
SMoV	RT-qPCR	SMoV-F1	ACAGTGCCTCCTGTTAGCGAGA	275 bp	400 nM	Claudio Ratti, 2006 - Unpublished
		SMoV-T	GGAATACACCACCAGCCTCTTT		300 nM
		SMoV-R1	CAGGTGACGATCCAAG		100 nM
SMoV*	Template RNA standard	SMoV_qSTD_F_T7	ATCGTAATACGACTCACTATAGGGAGGACACCGGCTCTTGGTAGTTG	361 bp + 24 bp	1000 nM	This study
		SMoV_q_STD_R	CGGTTCACATCCTAGTCTCACTT		1000 nM
SVBV	RT-qPCR	SVBVq-F	ACCTATCGTCCGAACCGAAAG	158 bp	300 nM	Wei, Ting, 2018 - Unpublished
		SVBVq-R	CTTCAATGAGTTGTCTTCGG		300 nM
		SVBVq-P	AGCTCCTCTCAGCCAAATTA		300 nM
SVBV*	Template RNA standard	SVBV_q_STD_F_T7	ATCGTAATACGACTCACTATAGGGAGAGAAAGACTCGAACAACTGTT	378 bp + 24 bp	1000 nM	This study
		SVBV_q_STD_R	CCATTCTTCAATGAGTTGTCTTCG		1000 nM
* Nucleotides in bold represent the T7 promoter sequence

## Sheet: S2
Table S2: References genomes of strawberry mottle virus (SMoV) RNA1 used for design of primers
Name	% GC	Description	Sequence Length (bp)
AJ311875	0.45	Strawberry mottle virus RNA1 gene for polyprotein, genomic RNA	7036
KU177218	0.462	Strawberry mottle virus isolate Ontario segment RNA1, complete sequence	7043
KU200453	0.464	Strawberry mottle virus isolate NB926 segment RNA1, complete sequence	7017
KU200456	0.465	Strawberry mottle virus isolate NSper3 segment RNA1, complete sequence	7026
KU200458	0.46	Strawberry mottle virus isolate NSper17 segment RNA1, complete sequence	7037
KU200460	0.452	Strawberry mottle virus isolate NSper51 segment RNA1, complete sequence	7008
LC550285	0.462	Strawberry mottle virus T1 genomic RNA, segment RNA1, complete sequence	7044
LC550287	0.464	Strawberry mottle virus T2 genomic RNA, segment RNA1, complete sequence	7043
MH746440	0.451	Strawberry mottle virus isolate Simcoe segment RNA1, complete sequence	7042
MT070747	0.461	Strawberry mottle virus isolate DGHY3 segment RNA1, complete sequence	7026
MT070748	0.462	Strawberry mottle virus isolate DGHY21 segment RNA1, complete sequence	7027
MT070749	0.468	Strawberry mottle virus isolate SDHY1 segment RNA1, complete sequence	7022
MT070750	0.468	Strawberry mottle virus isolate SDHY5 segment RNA1, complete sequence	7022
MT070751	0.463	Strawberry mottle virus isolate BJMX7 segment RNA1, complete sequence	7027
MT991093	0.459	Strawberry mottle virus isolate DGHY16-2 segment RNA1, complete sequence	7017
MT991094	0.464	Strawberry mottle virus isolate DGHY17 segment RNA1, complete sequence	7017
MT991095	0.462	Strawberry mottle virus isolate DGHY20-2 segment RNA1, complete sequence	7017
MT991096	0.463	Strawberry mottle virus isolate DGHY26-2 segment RNA1, complete sequence	7017
MT991097	0.463	Strawberry mottle virus isolate SDHY31-2 segment RNA1, complete sequence	7017
MT991098	0.466	Strawberry mottle virus isolate SDHY33-2 segment RNA1, complete sequence	7017
MZ328085	0.452	Strawberry mottle virus isolate 19SP059C segment RNA1, complete sequence	6621
MZ328086	0.466	Strawberry mottle virus isolate 19SP059D segment RNA1, complete sequence	6640
MZ328091	0.466	Strawberry mottle virus isolate 19SP060 segment RNA1, complete sequence	7027
MZ328095	0.452	Strawberry mottle virus isolate 19SP061C segment RNA1, complete sequence	6623
NC_003445	0.45	Strawberry mottle virus RNA1 gene for polyprotein, genomic RNA	7036

## Sheet: S3
Table S3: References genomes of strawberry mottle virus (SMoV) RNA2 used for design of primers
Name	% GC	Description	Sequence Length (bp)
KU177219	0.461	Strawberry mottle virus isolate Ontario segment RNA2, complete sequence	6340
KU200454	0.461	Strawberry mottle virus isolate NB926 segment RNA2, complete sequence	6338
KU200457	0.462	Strawberry mottle virus isolate NSper3 segment RNA2, complete sequence	6327
KU200459	0.462	Strawberry mottle virus isolate NSper17 segment RNA2, complete sequence	6333
KU200461	0.462	Strawberry mottle virus isolate NSper51 segment RNA2, complete sequence	6319
LC550286	0.464	Strawberry mottle virus T1 genomic RNA, segment RNA2, complete sequence	6339
LC550288	0.463	Strawberry mottle virus T2 genomic RNA, segment RNA2, complete sequence	6339
MH746441	0.464	Strawberry mottle virus isolate Simcoe segment RNA2, complete sequence	6336
MT070752	0.462	Strawberry mottle virus isolate DGHY3 segment RNA2, complete sequence	6319
MT070753	0.459	Strawberry mottle virus isolate DGHY21 segment RNA2, complete sequence	6324
MT070754	0.462	Strawberry mottle virus isolate SDHY1 segment RNA2, complete sequence	6319
MT070755	0.463	Strawberry mottle virus isolate SDHY5 segment RNA2, complete sequence	6319
MT070756	0.463	Strawberry mottle virus isolate BJMX7 segment RNA2, complete sequence	6320
MT991099	0.462	Strawberry mottle virus isolate DGHY16-2 segment RNA2, complete sequence	6298
MT991100	0.459	Strawberry mottle virus isolate DGHY17 segment RNA2, complete sequence	6298
MT991101	0.46	Strawberry mottle virus isolate DGHY20-2 segment RNA2, complete sequence	6298
MT991102	0.461	Strawberry mottle virus isolate DGHY26-2 segment RNA2, complete sequence	6298
MT991103	0.463	Strawberry mottle virus isolate SDHY31-2 segment RNA2, complete sequence	6298
MT991104	0.462	Strawberry mottle virus isolate SDHY33-2 segment RNA2, complete sequence	6298
MZ328088	0.467	Strawberry mottle virus isolate 19SP059F segment RNA2, complete sequence	6324
MZ328089	0.463	Strawberry mottle virus isolate 19SP059G segment RNA2, complete sequence	6321
MZ328092	0.467	Strawberry mottle virus isolate 19SP060 segment RNA2, complete sequence	6324

## Sheet: S4
Table S4: References genomes of strawberry vein banding virus (SVBV) used for design of primers
Name	% GC	Description	Sequence Length (bp)
HE681085	0.394	Strawberry vein banding virus complete genome, isolate China	7838
KP311681	0.396	Strawberry vein banding virus isolate Shenyang, complete genome	7864
KR080547	0.395	Strawberry vein banding virus isolate BJ, complete genome	7863
KT250632	0.397	Strawberry vein banding virus isolate BJ1, complete genome	7868
KX249735	0.396	Strawberry vein banding virus isolate BJYX1, complete genome	7859
KX249736	0.396	Strawberry vein banding virus isolate BJJYX1, complete genome	7859
KX249737	0.396	Strawberry vein banding virus isolate BJJCX1, complete genome	7868
KX249738	0.395	Strawberry vein banding virus isolate BJJCX2, complete genome	7859
KX787430	0.394	Strawberry vein banding virus isolate SVBV-AH, complete genome	7862
KX950836	0.392	Strawberry vein banding virus isolate NS8, complete genome	7854
LC315804	0.396	Strawberry vein banding virus DNA, complete genome, strain: Tochigi	7863
MF197916	0.396	Strawberry vein banding virus isolate BJHXTX1, complete genome	7942
MH894295	0.396	Strawberry vein banding virus strain SVBV GZ, complete genome	7859
MT731326	0.396	Strawberry vein banding virus isolate SH, complete genome	7858
MZ328100	0.392	Strawberry vein banding virus isolate 19SP050, complete genome	7860
MZ328101	0.394	Strawberry vein banding virus isolate 19059, complete genome	7852
MZ328103	0.394	Strawberry vein banding virus isolate 19SP062, complete genome	7851
MZ328104	0.392	Strawberry vein banding virus isolate 19SP061, complete genome	7859
NC_001725	0.391	Strawberry vein banding virus, complete genome	7876
X97304	0.391	Strawberry vein banding virus complete genome	7876

## Sheet: S5
Table S5: Summary of RNAseq data of strawberry mottle virus (SMoV)
	Total number of paired-end reads
	Original	Subsamples
Viral copies/ µL	120 M	60 M	40 M	30 M	15 M	7 M	3 M
1000	124357044	62175408	4.14479e+07	3.10857e+07	15543520	7770673	3.10908e+06
100	108866413	5.44318e+07	3.62852e+07	2.72138e+07	13608441	6803089	2.72201e+06
10	126474513	6.32352e+07	4.21543e+07	3.16154e+07	1.58083e+07	7903340	3.16215e+06
1	108088309	5.40425e+07	3.60307e+07	27019240	1.35113e+07	6754558	2702558
	Mapped reads to SMoV Reference Genome
	Original	Subsamples
Viral copies/ µL	120 M	60 M	40 M	30 M	15 M	7 M	3 M
1000	415	201.667	135.667	110	59	27.3333	13.3333
100	38	15.6667	14	9.33333	6.33333	5	1
10	4	3.33333	3.33333	2	0.666667	0.666667	0
1	0	0	0	0	0	0	0
	Standard deviation of mapped reads to SMoV Reference Genome
	Original	Subsamples
Viral copies/ µL	120 M	60 M	40 M	30 M	15 M	7 M	3 M
1000	n/a	21.9621	20.4042	10.8167	3.60555	5.03322	3.05505
100	n/a	3.78594	3.4641	1.1547	0.57735	1	1
10	n/a	1.1547	1.1547	2	1.1547	1.1547	0
1	n/a	0	0	0	0	0	0

## Sheet: S6
Table S6: Summary of RNAseq data of strawberry vein banding virus (SVBV)
	Total number of paired-end reads
	Original	Subsamples
Viral copies/ µL	120 M	60 M	40 M	30 M	15 M	7 M	3 M
100	121511811	6.07536e+07	40499897	3.03747e+07	1.51885e+07	7.59301e+06	3.03803e+06
10	118453691	5.92254e+07	3.94807e+07	29610401	1.48067e+07	7.40223e+06	2.96188e+06
1	127396468	6.36959e+07	4.24617e+07	31845836	1.59234e+07	7.96107e+06	3185211
0.1	1.22709e+08	5.92254e+07	4.0899e+07	3.0674e+07	1.53379e+07	7667738	3.06784e+06
	Mapped reads to SVBV Reference Genome
	Original	Subsamples
Viral copies/ µL	120 M	60 M	40 M	30 M	15 M	7 M	3 M
100	619	316.667	216	158.333	81.3333	40.6667	16.3333
10	53	22	15.3333	10	3.33333	2.66667	0.666667
1	8	4	2	1.33333	0	0	0
0.1	9	3	1	1	0	0	0
	Standard deviation of mapped reads to SVBV Reference Genome
	Original	Subsamples
Viral copies/ µL	120 M	60 M	40 M	30 M	15 M	7 M	3 M
100	n/a	9.60902	3.4641	4.04145	16.2583	9.71253	7.63763
10	n/a	2	2.3094	5.2915	2.3094	1.1547	1.1547
1	n/a	0	2	1.1547	0	0	0
0.1	n/a	3	1.73205	1.73205	0	0	0

## Sheet: S7
Table S7: Primer panel for tiled amplicon PCR of strawberry mottle virus (SMoV)
Fragment	Tiled Amplicon	Left Primer name	Left Primer Sequence	Right Primer name	Right Primer Sequence	Pool	Amplicon Length (bp)
RNA1	SMoV_R1_1	SMoV_R1_1_L	TCAGCGAACTGATTCTCTCACTT	SMoV_R1_1_R	GTCAGCTAGCCTGGAAAGTTGA	1	507
RNA1	SMoV_R1_2	SMoV_R1_2_L	ACTGACCAGCTATATAGTTCTCCGA	SMoV_R1_2_R	GGAAGAAAAGCAATATCTAGGCGC	2	513
RNA1	SMoV_R1_3	SMoV_R1_3_L	TGTTATACCTATGTTTTGCTCTATTTTCCT	SMoV_R1_3_R	ACCCAAAAGGCTAACTTCTCGG	1	501
RNA1	SMoV_R1_4	SMoV_R1_4_L	ATGACTAAATGGGCTCACGGAC	SMoV_R1_4_R	CATCATGCATGAAACCACGCAT	2	484
RNA1	SMoV_R1_5	SMoV_R1_5_L	CACGCATGTGTCCTTTCACTG	SMoV_R1_5_R	GTGGGTTTCAAGGGGTTCTTCA	1	496
RNA1	SMoV_R1_6	SMoV_R1_6_L	CTTGTGTGTCGAAGTTACCCGT	SMoV_R1_6_R	GCAATCTCATCGTCAGTGGCAT	2	498
RNA1	SMoV_R1_7	SMoV_R1_7_L	TTCTGTTGCGACAAGAATGGGA	SMoV_R1_7_R	TTCCAGGTGTGCATGGCCAT	1	503
RNA1	SMoV_R1_8	SMoV_R1_8_L	TTGCCCATGGGAGCGAAATG	SMoV_R1_8_R	CCAACAACAACATTACCTGCATCA	2	500
RNA1	SMoV_R1_9	SMoV_R1_9_L	CCAATTTCTCATCACAACTCACGA	SMoV_R1_9_R	GCGTTAATCTCAGAGAAGAGACTGA	1	522
RNA1	SMoV_R1_10	SMoV_R1_10_L	CTGCTGTTGGCCAGAGATGA	SMoV_R1_10_R	GCACACGGTATCAAGAGCGAA	2	510
RNA1	SMoV_R1_11	SMoV_R1_11_L	ACGAAAGCACAGTCGTTCAAGA	SMoV_R1_11_R	AACCTTGCACGGGAGGAAATC	1	488
RNA1	SMoV_R1_12	SMoV_R1_12_L	TCTTCGAAATCCTGCCTTTTCATT	SMoV_R1_12_R	CCCCATAAACAGAAAAGGTACAATGG	2	510
RNA1	SMoV_R1_13	SMoV_R1_13_L	TCTACTTAATGTGGGCGTGGAG	SMoV_R1_13_R	AAAGTGGAGAAGATGTGGTTGGA	1	500
RNA1	SMoV_R1_14	SMoV_R1_14_L	GTCGCGAATACTTCCAGTTCCT	SMoV_R1_14_R	GAAGAAAACCAATGGCAAGGGC	2	489
RNA1	SMoV_R1_15	SMoV_R1_15_L	TTTGAAGGGATAGCACGTGACG	SMoV_R1_15_R	ACCCTTTGTCACAGTCGTGGT	1	522
RNA1	SMoV_R1_16	SMoV_R1_16_L	AATTGTCTTGACCATCCCGCTA	SMoV_R1_16_R	TTCAAGTAAAGGGATCACGCCC	2	518
RNA1	SMoV_R1_17	SMoV_R1_17_L	TAGGTTCTGTGGTGCCTTGAAC	SMoV_R1_17_R	TCTAAAGTTAAGTCTACAGTTAGAATGCC	1	496
RNA2	SMoV_R2_s_1	SMoV_R2_s_1_L	ACATCACTAAACGAATTCATGTCTGT	SMoV_R2_s_1_R	ACTCCGTGAGTGGTGTACAAAC	1	514
RNA2	SMoV_R2_s_2	SMoV_R2_s_2_L	GCCATCGAACATGCTAAATCCA	SMoV_R2_s_2_R	ATTCGGGAAAAATAAAGAGGTTGCT	2	516
RNA2	SMoV_R2_s_3	SMoV_R2_s_3_L	TTGTTTTGGGATTGGACGGACG	SMoV_R2_s_3_R	GTGCAGTTCTTCATCCTCCTTCA	1	521
RNA2	SMoV_R2_s_4	SMoV_R2_s_4_L	TGATGGTGTCAGCTTGTGGAAG	SMoV_R2_s_4_R	TGGGGAAGTTGGGTGAGATCAA	2	510
RNA2	SMoV_R2_s_5	SMoV_R2_s_5_L	CAGCCTACAATTGTCCGGTCAT	SMoV_R2_s_5_R	TGAGCCTTTAGTGGTCATTCTGT	1	506
RNA2	SMoV_R2_s_6	SMoV_R2_s_6_L	GGAGCGTCACTTTGGACTCTAA	SMoV_R2_s_6_R	TGTGGAGTGATACGCTCGAAGA	2	523
RNA2	SMoV_R2_s_7	SMoV_R2_s_7_L	TGTGCGGGCTATGATTCAAGTG	SMoV_R2_s_7_R	GGGACTCTTGAATCTTCCAACCA	1	504
RNA2	SMoV_R2_s_8	SMoV_R2_s_8_L	TGATACCACCAATCCTTACCGC	SMoV_R2_s_8_R	CAAAAGGAAAGGCGGGTTTCAC	2	503
RNA2	SMoV_R2_s_9	SMoV_R2_s_9_L	CCGATGTTGAGAAATCCCACCA	SMoV_R2_s_9_R	GGGCATTGAAGAATCGAAACGC	1	518
RNA2	SMoV_R2_s_10	SMoV_R2_s_10_L	ACCCAATTTCACACCCCACCA	SMoV_R2_s_10_R	TGGAATGGTCATAATTAACACAGCG	2	515
RNA2	SMoV_R2_s_11	SMoV_R2_s_11_L	CCAGAAATGGACGCTATGGAGC	SMoV_R2_s_11_R	GCCACCGAAAATGAACGTGATC	1	514
RNA2	SMoV_R2_s_12	SMoV_R2_s_12_L	AAATTCCCTGAGGGCGAACTTG	SMoV_R2_s_12_R	TGATGTTGCAACCATAGCACTGA	2	496
RNA2	SMoV_R2_s_13	SMoV_R2_s_13_L	TTCGCTTGAGTGAACGAACCAG	SMoV_R2_s_13_R	TTATCACGGATGGTAGCGGGAT	1	499
RNA2	SMoV_R2_s_14	SMoV_R2_s_14_L	TCTGAGGGAGAATGTATGTGGGA	SMoV_R2_s_14_R	CCGTAATGACCAATATGGGGGTT	2	518
RNA2	SMoV_R2_s_15	SMoV_R2_s_15_L	CTGTTAGCGAGATCAGGTGACG	SMoV_R2_s_15_R	CATTGGCTCCAGAGTGACCAAG	1	516
RNA2	SMoV_R2_s_16	SMoV_R2_s_16_L	ACACATGGAATAGGTTCTGTGGT	SMoV_R2_s_16_R	AAGTTAAGTCTACAGTTAGAATGCCG	2	500

## Sheet: S8
Table S8: Primer panel for tiled amplicon PCR of strawberry vein banding virus (SVBV)
Tiled Amplicon	Left Primer name	Left Primer Sequence	Right Primer name	Right Primer Sequence	Pool	Amplicon Length (bp)
SVBV_1	SVBV_1_L	GAAGAAATCAGAATGGACCAGCC	SVBV_1_R	GGATTGTATGTAAAGATAAGTTTCCCGT	1	512
SVBV_2	SVBV_2_L	GGACAGGCATAGACTCTCCCAT	SVBV_2_R	GCTAATGCTCTTTCTCTATGTCTGTC	2	490
SVBV_3	SVBV_3_L	AACTATTGGAGCATGAACCTAGGT	SVBV_3_R	GGTTTTCCTAGAAGGGATAGTAATCCT	1	495
SVBV_4	SVBV_4_L	TGTGGAAACATACACATGATGAATTACT	SVBV_4_R	ACAGTCGCAATTTTCAAGTTTTGAC	2	533
SVBV_5	SVBV_5_L	ACAAGATCATTTCTCAGAAAAGATCGA	SVBV_5_R	TCGCTTTCGGTTCGGACGATA	1	507
SVBV_6	SVBV_6_L	TCTGTCTTTACTTGATGATGAACTTGAT	SVBV_6_R	AGTATAAAACGAATCTGTTAGAGTTGTCA	2	511
SVBV_7	SVBV_7_L	AGAAGGCTCTTACAAATGATTTTGATCT	SVBV_7_R	ACGTATTTCCTTTTTGATCTTCAAAGACT	1	506
SVBV_8	SVBV_8_L	AGTTACCAATAGAAGAATGGCCCA	SVBV_8_R	TCTTTTGCAAAGTGTCCGATTTCA	2	499
SVBV_9	SVBV_9_L	GGGTGCAAACCCATTAGCCATA	SVBV_9_R	TCAAGTTCTGGACTGTAATCTTCTTG	1	516
SVBV_10	SVBV_10_L	ACTGAAGAAGGATGGGATCTTCTC	SVBV_10_R	CTCCTTTTGTTGTTGCTTGGTACA	2	514
SVBV_11	SVBV_11_L	CAAGACTAATCCAAATAGCATTTATATAAGAGG	SVBV_11_R	TGGAAATATTATCCTGGTGAATGGTCA	1	509
SVBV_12	SVBV_12_L	TGACCATTCACCAGGATAATATTTCCA	SVBV_12_R	GCGTACCTGCCAAAAACCAGAT	2	509
SVBV_13	SVBV_13_L	GAGATCAAACGCGGCAAAGC	SVBV_13_R	TGACTCTGGACTTTGAGATTTCCT	1	509
SVBV_14	SVBV_14_L	TGCAAAGCCCTAGGAATAGTGC	SVBV_14_R	CCTTTTCATTACTATGGTAATTCTTTTCAGC	2	502
SVBV_15	SVBV_15_L	ACCAGACCTTTACAATCCTTCACC	SVBV_15_R	TTTACCTCATTCATCTGGTGGAGT	1	497
SVBV_16	SVBV_16_L	TCTGGTCAAAAGAATGTTCTAGCTGA	SVBV_16_R	TAATGGAGCTTGGGGTCTAAGC	2	494
SVBV_17	SVBV_17_L	GCATACTAGTGCCGTAAAAAGCC	SVBV_17_R	CCGATTCTGGGAATTGGGCTTT	1	506
SVBV_18	SVBV_18_L	AAAGAAGCTGAACTGGCCCTTC	SVBV_18_R	GATTGGTCTACTCTGTGCACTACA	2	507
SVBV_19	SVBV_19_L	TTCCTTAATTTATCCAGGTGAAAACCT	SVBV_19_R	GGCACCATTGTCTTGCTGTCTT	1	488
SVBV_20	SVBV_20_L	GCAGATGACAAGATAATTCTGATAAGCA	SVBV_20_R	TCCTAAGAGGTTTAGCTACAATGCA	2	496
SVBV_21	SVBV_21_L	AAGAGCTTGTATTTTCATTTGAAGGC	SVBV_21_R	GGATCTCGAAGTTGACCTGTTTTAAC	1	507
SVBV_22	SVBV_22_L	CCCAGATCTATTTCCCTAACCAGG	SVBV_22_R	CTCTGGATAGTTGCGCTGGATG	2	495

## Sheet: S9
Table S9: Summary of tiled amplicon PCR data for strawberry mottle virus (SMoV)
SMoV - Total reads
Copies/µL	Cq	qPCR	Sens_DF	df_SMoV	Sens_D1	Sens_D2	Sens_D3
1000	30.42	Positive	5117	104431	29373	50564	8896
100	34.19	Positive	1342	11160	12776	35911	8140
10	37.05	Positive	870	2084	3533	31589	2224
1	39.42	Negative	798	8643	3897	14457	3303
NTC	>40.00	Negative	108	236	152	971	314
SMoV - Used reads
Copies/µL	Cq	qPCR	Sens_DF1	Sens_DF2	Sens_D1	Sens_D2	Sens_D3
1000	30.42	Positive	4458	95829	26413	39999	4880
100	34.19	Positive	942	6937	9952	21591	3352
10	37.05	Positive	642	476	1254	17797	552
1	39.42	Negative	311	829	909	5386	977
NTC	>40.00	Negative	108	92	106	231	109
SMoV - Reference coverage - Fixed Threshold
Copies/µL	Cq	qPCR	Sens_DF1	Sens_DF2	Sens_D1	Sens_D2	Sens_D3
1000	30.42	Positive	30.76	45.02	35.29	37.24	26.97
100	34.19	Positive	21.47	33.9	34.05	35.72	15.43
10	37.05	Positive	8.97	9.24	9.03	23.03	4.35
1	39.42	Negative	0	8.77	4.79	8.13	0
NTC	>40.00	Negative	0	4.09	0	0	0
Threshold		SMoV	10	10	10	10	10
		SVBV	10	10	10	10	10
SMoV - Reference coverage - Flexible threshold
Copies/µL	Cq	qPCR	Sens_DF1	Sens_DF2	Sens_D1	Sens_D2	Sens_D3
1000	30.42	Positive	34.3	39.01	35.62	37.24	27.08
100	34.19	Positive	26.87	29.37	34.25	35.72	15.63
10	37.05	Positive	9.5	6.16	10.35	23.03	4.54
1	39.42	Negative	0	4.39	4.81	8.13	2.92
NTC	>40.00	Negative	0	0	0	0	0
Threshold		SMoV	11	16	8	10	7
		SVBV	5	5	5	5	5

## Sheet: S10
Table S10: Summary of tiled amplicon PCR data for strawberry vein bending virus (SVBV)
SVBV- Total reads
Copies/µL	Cq	qPCR	Sens_DF1	Sens_DF2	Sens_D1	Sens_D2	Sens_D3	Sens_D4
100	31.69	Positive	1070	13454	2964	11238	536	12536
10	35.08	Positive	1299	10573	2250	13712	457	21272
1	37.34	Negative	1377	14593	3200	10450	359	15977
0.1	39.46	Negative	744	12570	1939	14029	901	22036
NTC	>40.00	Negative	105	569	308	2400	64853	1463
SVBV- Used reads
Copies/µL	Cq	qPCR	Sens_DF1	Sens_DF2	Sens_D1	Sens_D2	Sens_D3	Sens_D4
100	31.69	Positive	714	2543	1033	1808	271	1294
10	35.08	Positive	831	2244	429	1620	223	956
1	37.34	Negative	987	8231	624	2598	145	1816
0.1	39.46	Negative	571	5422	571	2706	418	5068
NTC	>40.00	Negative	77	390	229	601	44710	372
SVBV- Reference coverage - Fixed Threshold
Copies/µL	Cq	qPCR	Sens_DF1	Sens_DF2	Sens_D1	Sens_D2	Sens_D3	Sens_D4
100	31.69	Positive	0	0	17.94	16.2	0	9.8
10	35.08	Positive	0	0	24.7	7.74	0	14.18
1	37.34	Negative	0	0	24.86	8.27	0	7.89
0.1	39.46	Negative	0	0	26.3	7.33	0	9.37
NTC	>40.00	Negative	0	0	22.93	7.56	0	11.36
Threshold		SMoV	10	10	10	10	10	10
		SVBV	10	10	10	10	10	10
SVBV- Reference coverage - Flexible Threshold
Copies/µL	Cq	qPCR	Sens_DF1	Sens_DF2	Sens_D1	Sens_D2	Sens_D3	Sens_D4
100	31.69	Positive	0	0	8.37	15.07	0	8.1
10	35.08	Positive	0	0	7.02	5.45	0	6.38
1	37.34	Negative	0	0	6.81	8.02	0	0
0.1	39.46	Negative	0	0	7.71	6.85	0	5.82
NTC	>40.00	Negative	0	0	0	0	0	0
Threshold		SMoV	5	5	5	5	8	5
		SVBV	5	5	40	23	5	34
